# Supplementary material for: MiR-7 Triggers Cell Cycle Arrest at the G1/S Transition by Targeting Multiple Genes Including Skp2 and Psme3
Source: PLoS One. 2013 Jun 6;8(6):e65671. doi: 10.1371/journal.pone.0065671 (PMC3675065; doi:10.1371/journal.pone.0065671)
Supplement: Table S2 — Gene Ontology analysis of differentially expressed transcripts in cells transfected with miR-7 mimic compared to control. (XLS) [file pone.0065671.s003.xls]

## Sheet: Highest stingency fctnal annota
Annotation Cluster 1	Enrichment Score: 3.3147144095458496
Category	Term	Count	%	PValue	Genes	List Total	Pop Hits	Pop Total	Fold Enrichment	Bonferroni	Benjamini	FDR
SMART	SM00350:MCM	4	1.02302	0.000337269	MCM7, MCM2, MCM3, MCM5	172	8	9131	26.5436	0.0509421	0.0509421	0.404287
INTERPRO	IPR018525:DNA-dependent ATPase MCM, conserved site	4	1.02302	0.000394631	MCM7, MCM2, MCM3, MCM5	351	8	17763	25.3034	0.254472	0.254472	0.598304
INTERPRO	IPR001208:DNA-dependent ATPase MCM	4	1.02302	0.000394631	MCM7, MCM2, MCM3, MCM5	351	8	17763	25.3034	0.254472	0.254472	0.598304
UP_SEQ_FEATURE	domain:MCM	4	1.02302	0.000556157	MCM7, MCM2, MCM3, MCM5	356	8	16021	22.5014	0.438048	0.438048	0.879032
GOTERM_BP_FAT	GO:0006270~DNA replication initiation	4	1.02302	0.000913845	MCM7, MCM2, MCM3, MCM5	279	10	13588	19.481	0.762196	0.112807	1.51597
Annotation Cluster 2	Enrichment Score: 2.692097827265884
Category	Term	Count	%	PValue	Genes	List Total	Pop Hits	Pop Total	Fold Enrichment	Bonferroni	Benjamini	FDR
GOTERM_MF_FAT	GO:0030554~adenyl nucleotide binding	46	11.7647	0.00174312	XDH, GNE, ATL1, ATP10A, PPIP5K1, CTPS2, MTHFD1L, TK1, CSNK2A2, GALK2, KIF2C, MCM7, CLP1, DHX16, AKT3, RTEL1, TRIP13, ACSL5, CDC7, CDC6, CDK1, MAT2A, LIG1, PDK3, TAOK3, GARS, AK3, LIG3, NADK, MCM2, MCM3, RAD54L, ORC1L, MCM5, MARK1, CDK2, DDX39, MYO10, RIOK3, DDX59, ABCC3, GRK6, HARS, UBE2W, ABCC5, PRPS1	252	1535	13288	1.58019	0.587094	0.19839	2.48585
GOTERM_MF_FAT	GO:0001883~purine nucleoside binding	46	11.7647	0.00205974	XDH, GNE, ATL1, ATP10A, PPIP5K1, CTPS2, MTHFD1L, TK1, CSNK2A2, GALK2, KIF2C, MCM7, CLP1, DHX16, AKT3, RTEL1, TRIP13, ACSL5, CDC7, CDC6, CDK1, MAT2A, LIG1, PDK3, TAOK3, GARS, AK3, LIG3, NADK, MCM2, MCM3, RAD54L, ORC1L, MCM5, MARK1, CDK2, DDX39, MYO10, RIOK3, DDX59, ABCC3, GRK6, HARS, UBE2W, ABCC5, PRPS1	252	1548	13288	1.56692	0.648436	0.188664	2.93115
GOTERM_MF_FAT	GO:0001882~nucleoside binding	46	11.7647	0.00233651	XDH, GNE, ATL1, ATP10A, PPIP5K1, CTPS2, MTHFD1L, TK1, CSNK2A2, GALK2, KIF2C, MCM7, CLP1, DHX16, AKT3, RTEL1, TRIP13, ACSL5, CDC7, CDC6, CDK1, MAT2A, LIG1, PDK3, TAOK3, GARS, AK3, LIG3, NADK, MCM2, MCM3, RAD54L, ORC1L, MCM5, MARK1, CDK2, DDX39, MYO10, RIOK3, DDX59, ABCC3, GRK6, HARS, UBE2W, ABCC5, PRPS1	252	1558	13288	1.55686	0.694558	0.179356	3.31886
Annotation Cluster 3	Enrichment Score: 2.4778615899706953
Category	Term	Count	%	PValue	Genes	List Total	Pop Hits	Pop Total	Fold Enrichment	Bonferroni	Benjamini	FDR
GOTERM_CC_FAT	GO:0070013~intracellular organelle lumen	37	9.46292	0.00270267	GAR1, YPEL3, PDIA6, GLI3, TFAM, BDNF, MUT, NUDT21, RPP30, USP10, CIRH1A, MYST2, MINPP1, RBBP5, NACC1, POLR1E, BYSL, PDK3, TADA2B, AK3, LOC674691, EXOSC2, APPL2, CDK2, PPIF, CCND1, PA2G4, PAXIP1, RCC2, NOLC1, PPIB, KDM2A, HDAC1, PHF5A, PARP1, PES1, PARP2	247	1133	12504	1.65319	0.53002	0.118248	3.51323
GOTERM_CC_FAT	GO:0043233~organelle lumen	37	9.46292	0.00282445	GAR1, YPEL3, PDIA6, GLI3, TFAM, BDNF, MUT, NUDT21, RPP30, USP10, CIRH1A, MYST2, MINPP1, RBBP5, NACC1, POLR1E, BYSL, PDK3, TADA2B, AK3, LOC674691, EXOSC2, APPL2, CDK2, PPIF, CCND1, PA2G4, PAXIP1, RCC2, NOLC1, PPIB, KDM2A, HDAC1, PHF5A, PARP1, PES1, PARP2	247	1136	12504	1.64883	0.545763	0.106612	3.66881
GOTERM_CC_FAT	GO:0031974~membrane-enclosed lumen	37	9.46292	0.00482713	GAR1, YPEL3, PDIA6, GLI3, TFAM, BDNF, MUT, NUDT21, RPP30, USP10, CIRH1A, MYST2, MINPP1, RBBP5, NACC1, POLR1E, BYSL, PDK3, TADA2B, AK3, LOC674691, EXOSC2, APPL2, CDK2, PPIF, CCND1, PA2G4, PAXIP1, RCC2, NOLC1, PPIB, KDM2A, HDAC1, PHF5A, PARP1, PES1, PARP2	247	1174	12504	1.59546	0.740767	0.139295	6.19436
Annotation Cluster 4	Enrichment Score: 2.176533182792484
Category	Term	Count	%	PValue	Genes	List Total	Pop Hits	Pop Total	Fold Enrichment	Bonferroni	Benjamini	FDR
GOTERM_BP_FAT	GO:0000375~RNA splicing, via transesterification reactions	5	1.27877	0.00665989	PRMT5, DBR1, CELF1, PHF5A, NOVA1	279	37	13588	6.58142	0.999972	0.408376	10.5641
GOTERM_BP_FAT	GO:0000398~nuclear mRNA splicing, via spliceosome	5	1.27877	0.00665989	PRMT5, DBR1, CELF1, PHF5A, NOVA1	279	37	13588	6.58142	0.999972	0.408376	10.5641
GOTERM_BP_FAT	GO:0000377~RNA splicing, via transesterification reactions with bulged adenosine as nucleophile	5	1.27877	0.00665989	PRMT5, DBR1, CELF1, PHF5A, NOVA1	279	37	13588	6.58142	0.999972	0.408376	10.5641
Annotation Cluster 5	Enrichment Score: 1.7520075927382044
Category	Term	Count	%	PValue	Genes	List Total	Pop Hits	Pop Total	Fold Enrichment	Bonferroni	Benjamini	FDR
GOTERM_BP_FAT	GO:0000280~nuclear division	10	2.55754	0.0162824	CDK1, CDC6, NCAPH, RCC2, CETN3, SETD8, PES1, CDK2, NCAPD2, CDC25B	279	190	13588	2.56329	1	0.615261	23.9888
GOTERM_BP_FAT	GO:0007067~mitosis	10	2.55754	0.0162824	CDK1, CDC6, NCAPH, RCC2, CETN3, SETD8, PES1, CDK2, NCAPD2, CDC25B	279	190	13588	2.56329	1	0.615261	23.9888
GOTERM_BP_FAT	GO:0000087~M phase of mitotic cell cycle	10	2.55754	0.0184068	CDK1, CDC6, NCAPH, RCC2, CETN3, SETD8, PES1, CDK2, NCAPD2, CDC25B	279	194	13588	2.51044	1	0.622009	26.6855
GOTERM_BP_FAT	GO:0048285~organelle fission	10	2.55754	0.0201166	CDK1, CDC6, NCAPH, RCC2, CETN3, SETD8, PES1, CDK2, NCAPD2, CDC25B	279	197	13588	2.47221	1	0.631262	28.7903
Annotation Cluster 6	Enrichment Score: 1.5338828869863663
Category	Term	Count	%	PValue	Genes	List Total	Pop Hits	Pop Total	Fold Enrichment	Bonferroni	Benjamini	FDR
GOTERM_MF_FAT	GO:0005539~glycosaminoglycan binding	7	1.79028	0.0210218	LPL, APP, CD44, TGFBR3, FSTL1, PTCH1, GPNMB	252	114	13288	3.23782	0.999979	0.659441	26.4017
GOTERM_MF_FAT	GO:0001871~pattern binding	7	1.79028	0.0345017	LPL, APP, CD44, TGFBR3, FSTL1, PTCH1, GPNMB	252	128	13288	2.88368	1	0.773144	39.746
GOTERM_MF_FAT	GO:0030247~polysaccharide binding	7	1.79028	0.0345017	LPL, APP, CD44, TGFBR3, FSTL1, PTCH1, GPNMB	252	128	13288	2.88368	1	0.773144	39.746
Annotation Cluster 7	Enrichment Score: 1.5316641934127702
Category	Term	Count	%	PValue	Genes	List Total	Pop Hits	Pop Total	Fold Enrichment	Bonferroni	Benjamini	FDR
INTERPRO	IPR000348:emp24/gp25L/p24	3	0.767263	0.0156919	TMED4, TMED10, TMED9	351	10	17763	15.1821	0.999992	0.904962	21.3739
UP_SEQ_FEATURE	domain:GOLD	3	0.767263	0.0373745	TMED4, TMED10, TMED9	356	14	16021	9.64346	1	0.999626	45.3673
INTERPRO	IPR009038:GOLD	3	0.767263	0.0433267	TMED4, TMED10, TMED9	351	17	17763	8.93062	1	0.983744	49.0038
Annotation Cluster 8	Enrichment Score: 1.4734129138631162
Category	Term	Count	%	PValue	Genes	List Total	Pop Hits	Pop Total	Fold Enrichment	Bonferroni	Benjamini	FDR
INTERPRO	IPR015451:Cyclin D	3	0.767263	0.00114629	CCND1, CCND3, CCND2	351	3	17763	50.6068	0.574007	0.347319	1.72867
INTERPRO	IPR014400:Cyclin, A/B/D/E	3	0.767263	0.0156919	CCND1, CCND3, CCND2	351	10	17763	15.1821	0.999992	0.904962	21.3739
PIR_SUPERFAMILY	PIRSF001771:cyclin, A/B/D/E types	3	0.767263	0.0175311	CCND1, CCND3, CCND2	191	9	8136	14.199	0.983771	0.983771	20.3254
PIR_SUPERFAMILY	PIRSF001771:Cyclin_A_B_D_E	3	0.767263	0.0215807	CCND1, CCND3, CCND2	191	10	8136	12.7791	0.993801	0.921266	24.4429
INTERPRO	IPR004367:Cyclin, C-terminal	3	0.767263	0.0343219	CCND1, CCND3, CCND2	351	15	17763	10.1214	1	0.986841	41.1974
INTERPRO	IPR006671:Cyclin, N-terminal	3	0.767263	0.0984635	CCND1, CCND3, CCND2	351	27	17763	5.62298	1	0.998382	79.3185
SMART	SM00385:CYCLIN	3	0.767263	0.126398	CCND1, CCND3, CCND2	172	33	9131	4.82611	1	0.984839	80.266
INTERPRO	IPR013763:Cyclin-related	3	0.767263	0.137381	CCND1, CCND3, CCND2	351	33	17763	4.60062	1	0.999344	89.4265
INTERPRO	IPR006670:Cyclin	3	0.767263	0.137381	CCND1, CCND3, CCND2	351	33	17763	4.60062	1	0.999344	89.4265
Annotation Cluster 9	Enrichment Score: 1.4529571493336977
Category	Term	Count	%	PValue	Genes	List Total	Pop Hits	Pop Total	Fold Enrichment	Bonferroni	Benjamini	FDR
GOTERM_BP_FAT	GO:0051092~positive regulation of NF-kappaB transcription factor activity	4	1.02302	0.0139688	BCL10, RELA, TGFBR3, CAT	279	25	13588	7.7924	1	0.586867	20.9461
GOTERM_BP_FAT	GO:0051091~positive regulation of transcription factor activity	4	1.02302	0.0317847	BCL10, RELA, TGFBR3, CAT	279	34	13588	5.72971	1	0.736943	41.7072
GOTERM_BP_FAT	GO:0043388~positive regulation of DNA binding	4	1.02302	0.0541906	BCL10, RELA, TGFBR3, CAT	279	42	13588	4.63833	1	0.814224	60.5797
GOTERM_BP_FAT	GO:0051099~positive regulation of binding	4	1.02302	0.0641018	BCL10, RELA, TGFBR3, CAT	279	45	13588	4.32911	1	0.838928	66.9418
Annotation Cluster 10	Enrichment Score: 1.353628489982863
Category	Term	Count	%	PValue	Genes	List Total	Pop Hits	Pop Total	Fold Enrichment	Bonferroni	Benjamini	FDR
GOTERM_BP_FAT	GO:0019941~modification-dependent protein catabolic process	18	4.60358	0.0328727	DERL1, RNF19A, USP4, ENC1, SKP2, NEDD8, KDM2A, UBR7, BTBD1, MAP1LC3B, USP39, UBE2W, FBXL4, USP10, TNFAIP3, USP13, RNF111, AUP1	279	508	13588	1.72568	1	0.71357	42.7921
GOTERM_BP_FAT	GO:0043632~modification-dependent macromolecule catabolic process	18	4.60358	0.0328727	DERL1, RNF19A, USP4, ENC1, SKP2, NEDD8, KDM2A, UBR7, BTBD1, MAP1LC3B, USP39, UBE2W, FBXL4, USP10, TNFAIP3, USP13, RNF111, AUP1	279	508	13588	1.72568	1	0.71357	42.7921
GOTERM_BP_FAT	GO:0051603~proteolysis involved in cellular protein catabolic process	18	4.60358	0.0481912	DERL1, RNF19A, USP4, ENC1, SKP2, NEDD8, KDM2A, UBR7, BTBD1, MAP1LC3B, USP39, UBE2W, FBXL4, USP10, TNFAIP3, USP13, RNF111, AUP1	279	534	13588	1.64166	1	0.794753	56.1871
GOTERM_BP_FAT	GO:0044257~cellular protein catabolic process	18	4.60358	0.0503179	DERL1, RNF19A, USP4, ENC1, SKP2, NEDD8, KDM2A, UBR7, BTBD1, MAP1LC3B, USP39, UBE2W, FBXL4, USP10, TNFAIP3, USP13, RNF111, AUP1	279	537	13588	1.63249	1	0.802527	57.7944
GOTERM_BP_FAT	GO:0030163~protein catabolic process	18	4.60358	0.0650872	DERL1, RNF19A, USP4, ENC1, SKP2, NEDD8, KDM2A, UBR7, BTBD1, MAP1LC3B, USP39, UBE2W, FBXL4, USP10, TNFAIP3, USP13, RNF111, AUP1	279	556	13588	1.5767	1	0.833383	67.5186
Annotation Cluster 11	Enrichment Score: 1.3110726823640935
Category	Term	Count	%	PValue	Genes	List Total	Pop Hits	Pop Total	Fold Enrichment	Bonferroni	Benjamini	FDR
INTERPRO	IPR000449:Ubiquitin-associated/translation elongation factor EF1B, N-terminal	4	1.02302	0.038506	UBQLN4, UBQLN1, MARK1, USP13	351	38	17763	5.32704	1	0.984602	44.954
SMART	SM00165:UBA	4	1.02302	0.051644	UBQLN4, UBQLN1, MARK1, USP13	172	45	9131	4.71886	0.99973	0.871873	47.1018
INTERPRO	IPR015940:Ubiquitin-associated/translation elongation factor EF1B, N-terminal, eukaryote	4	1.02302	0.0586453	UBQLN4, UBQLN1, MARK1, USP13	351	45	17763	4.49839	1	0.988851	60.1017
Annotation Cluster 12	Enrichment Score: 1.0237033258602402
Category	Term	Count	%	PValue	Genes	List Total	Pop Hits	Pop Total	Fold Enrichment	Bonferroni	Benjamini	FDR
INTERPRO	IPR002130:Peptidyl-prolyl cis-trans isomerase, cyclophilin-type	3	0.767263	0.0433267	PPIF, PPIB, PPIL2	351	17	17763	8.93062	1	0.983744	49.0038
UP_SEQ_FEATURE	domain:PPIase cyclophilin-type	3	0.767263	0.0534882	PPIF, PPIB, PPIL2	356	17	16021	7.94167	1	0.999707	58.2076
GOTERM_MF_FAT	GO:0003755~peptidyl-prolyl cis-trans isomerase activity	3	0.767263	0.141124	PPIF, PPIB, PPIL2	252	35	13288	4.51973	1	0.94852	88.8645
SP_PIR_KEYWORDS	Rotamase	3	0.767263	0.150884	PPIF, PPIB, PPIL2	363	34	17854	4.33982	1	0.680565	88.8457
GOTERM_MF_FAT	GO:0016859~cis-trans isomerase activity	3	0.767263	0.15425	PPIF, PPIB, PPIL2	252	37	13288	4.27542	1	0.935426	91.0832
Annotation Cluster 13	Enrichment Score: 1.0065782273265127
Category	Term	Count	%	PValue	Genes	List Total	Pop Hits	Pop Total	Fold Enrichment	Bonferroni	Benjamini	FDR
GOTERM_MF_FAT	GO:0004725~protein tyrosine phosphatase activity	6	1.53453	0.0424426	DUSP3, PTPRG, DUSP16, TIMM50, PTPDC1, CDC25B	252	101	13288	3.13248	1	0.79208	46.5146
GOTERM_BP_FAT	GO:0006470~protein amino acid dephosphorylation	6	1.53453	0.0846633	DUSP3, PTPRG, DUSP16, TIMM50, PTPDC1, CDC25B	279	114	13588	2.56329	1	0.858776	77.1923
GOTERM_MF_FAT	GO:0004721~phosphoprotein phosphatase activity	6	1.53453	0.16077	DUSP3, PTPRG, DUSP16, TIMM50, PTPDC1, CDC25B	252	152	13288	2.08145	1	0.937771	92.0253
GOTERM_BP_FAT	GO:0016311~dephosphorylation	6	1.53453	0.162924	DUSP3, PTPRG, DUSP16, TIMM50, PTPDC1, CDC25B	279	141	13588	2.07245	1	0.919299	94.8769
Annotation Cluster 14	Enrichment Score: 0.975851638285662
Category	Term	Count	%	PValue	Genes	List Total	Pop Hits	Pop Total	Fold Enrichment	Bonferroni	Benjamini	FDR
GOTERM_BP_FAT	GO:0034614~cellular response to reactive oxygen species	3	0.767263	0.0514506	CAT, PRDX3, SOD1	279	18	13588	8.11708	1	0.803502	58.6276
GOTERM_BP_FAT	GO:0042743~hydrogen peroxide metabolic process	3	0.767263	0.0622218	CAT, PRDX3, SOD1	279	20	13588	7.30538	1	0.840383	65.8146
GOTERM_BP_FAT	GO:0034599~cellular response to oxidative stress	3	0.767263	0.0736772	CAT, PRDX3, SOD1	279	22	13588	6.64125	1	0.85169	72.1609
GOTERM_BP_FAT	GO:0042542~response to hydrogen peroxide	3	0.767263	0.0857441	CAT, PRDX3, SOD1	279	24	13588	6.08781	1	0.858577	77.6381
GOTERM_BP_FAT	GO:0000302~response to reactive oxygen species	3	0.767263	0.167482	CAT, PRDX3, SOD1	279	36	13588	4.05854	1	0.920022	95.3236
GOTERM_MF_FAT	GO:0016209~antioxidant activity	3	0.767263	0.174346	CAT, PRDX3, SOD1	252	40	13288	3.95476	1	0.93766	93.6974
GOTERM_BP_FAT	GO:0006800~oxygen and reactive oxygen species metabolic process	3	0.767263	0.249914	CAT, PRDX3, SOD1	279	47	13588	3.10867	1	0.957541	99.1809
Annotation Cluster 15	Enrichment Score: 0.9653254217659654
Category	Term	Count	%	PValue	Genes	List Total	Pop Hits	Pop Total	Fold Enrichment	Bonferroni	Benjamini	FDR
GOTERM_BP_FAT	GO:0051327~M phase of meiotic cell cycle	5	1.27877	0.106133	EXO1, SPIN1, H2AFX, TRIP13, CDC25B	279	88	13588	2.76719	1	0.883464	84.6591
GOTERM_BP_FAT	GO:0007126~meiosis	5	1.27877	0.106133	EXO1, SPIN1, H2AFX, TRIP13, CDC25B	279	88	13588	2.76719	1	0.883464	84.6591
GOTERM_BP_FAT	GO:0051321~meiotic cell cycle	5	1.27877	0.112803	EXO1, SPIN1, H2AFX, TRIP13, CDC25B	279	90	13588	2.70569	1	0.88768	86.4637
Annotation Cluster 16	Enrichment Score: 0.9036011439317136
Category	Term	Count	%	PValue	Genes	List Total	Pop Hits	Pop Total	Fold Enrichment	Bonferroni	Benjamini	FDR
GOTERM_BP_FAT	GO:0043066~negative regulation of apoptosis	9	2.30179	0.117174	BCL10, NRAS, BDNF, CLU, SKP2, DNAJC5, SOD1, GCLM, PNP	279	239	13588	1.83399	1	0.891919	87.5358
GOTERM_BP_FAT	GO:0043069~negative regulation of programmed cell death	9	2.30179	0.127807	BCL10, NRAS, BDNF, CLU, SKP2, DNAJC5, SOD1, GCLM, PNP	279	244	13588	1.7964	1	0.890813	89.8201
GOTERM_BP_FAT	GO:0060548~negative regulation of cell death	9	2.30179	0.129961	BCL10, NRAS, BDNF, CLU, SKP2, DNAJC5, SOD1, GCLM, PNP	279	245	13588	1.78907	1	0.892658	90.2322
Annotation Cluster 17	Enrichment Score: 0.898951816072816
Category	Term	Count	%	PValue	Genes	List Total	Pop Hits	Pop Total	Fold Enrichment	Bonferroni	Benjamini	FDR
GOTERM_BP_FAT	GO:0034620~cellular response to unfolded protein	3	0.767263	0.0463455	CCND1, DERL1, SERP1	279	17	13588	8.59456	1	0.788414	54.7458
GOTERM_BP_FAT	GO:0030968~endoplasmic reticulum unfolded protein response	3	0.767263	0.0463455	CCND1, DERL1, SERP1	279	17	13588	8.59456	1	0.788414	54.7458
GOTERM_BP_FAT	GO:0006984~ER-nuclear signaling pathway	3	0.767263	0.0919854	CCND1, DERL1, SERP1	279	25	13588	5.8443	1	0.86751	80.0564
GOTERM_BP_FAT	GO:0006986~response to unfolded protein	3	0.767263	0.303176	CCND1, DERL1, SERP1	279	54	13588	2.70569	1	0.971818	99.7607
GOTERM_BP_FAT	GO:0051789~response to protein stimulus	3	0.767263	0.534333	CCND1, DERL1, SERP1	279	87	13588	1.6794	1	0.99409	99.9997
Annotation Cluster 18	Enrichment Score: 0.8379503863752472
Category	Term	Count	%	PValue	Genes	List Total	Pop Hits	Pop Total	Fold Enrichment	Bonferroni	Benjamini	FDR
INTERPRO	IPR018200:Peptidase C19, ubiquitin carboxyl-terminal hydrolase 2, conserved site	4	1.02302	0.0865101	USP39, USP4, USP10, USP13	351	53	17763	3.81938	1	0.997801	74.733
INTERPRO	IPR001394:Peptidase C19, ubiquitin carboxyl-terminal hydrolase 2	4	1.02302	0.102182	USP39, USP4, USP10, USP13	351	57	17763	3.55136	1	0.997906	80.5781
GOTERM_MF_FAT	GO:0004221~ubiquitin thiolesterase activity	4	1.02302	0.15054	USP39, USP4, USP10, USP13	252	71	13288	2.97071	1	0.942293	90.5019
GOTERM_MF_FAT	GO:0016790~thiolester hydrolase activity	4	1.02302	0.334277	USP39, USP4, USP10, USP13	252	108	13288	1.95297	1	0.982488	99.7179
Annotation Cluster 19	Enrichment Score: 0.8378015216358662
Category	Term	Count	%	PValue	Genes	List Total	Pop Hits	Pop Total	Fold Enrichment	Bonferroni	Benjamini	FDR
UP_SEQ_FEATURE	domain:PID	3	0.767263	0.112415	ITGB1BP1, TBC1D1, APPL2	356	26	16021	5.19263	1	0.999987	84.9324
SMART	SM00462:PTB	3	0.767263	0.158665	ITGB1BP1, TBC1D1, APPL2	172	38	9131	4.1911	1	0.978193	87.4418
INTERPRO	IPR006020:Phosphotyrosine interaction region	3	0.767263	0.171906	ITGB1BP1, TBC1D1, APPL2	351	38	17763	3.99528	1	0.99938	94.3178
Annotation Cluster 20	Enrichment Score: 0.8076804192117232
Category	Term	Count	%	PValue	Genes	List Total	Pop Hits	Pop Total	Fold Enrichment	Bonferroni	Benjamini	FDR
GOTERM_BP_FAT	GO:0009165~nucleotide biosynthetic process	7	1.79028	0.146436	DHFR, ATIC, ATP10A, CTPS2, PNP, IMPDH2, PRPS1	279	174	13588	1.9593	1	0.910631	92.903
GOTERM_BP_FAT	GO:0034404~nucleobase, nucleoside and nucleotide biosynthetic process	7	1.79028	0.160567	DHFR, ATIC, ATP10A, CTPS2, PNP, IMPDH2, PRPS1	279	179	13588	1.90457	1	0.919754	94.6305
GOTERM_BP_FAT	GO:0034654~nucleobase, nucleoside, nucleotide and nucleic acid biosynthetic process	7	1.79028	0.160567	DHFR, ATIC, ATP10A, CTPS2, PNP, IMPDH2, PRPS1	279	179	13588	1.90457	1	0.919754	94.6305
Annotation Cluster 21	Enrichment Score: 0.8058083898293573
Category	Term	Count	%	PValue	Genes	List Total	Pop Hits	Pop Total	Fold Enrichment	Bonferroni	Benjamini	FDR
INTERPRO	IPR000340:Protein-tyrosine phosphatase, dual specificity	3	0.767263	0.144159	DUSP3, DUSP16, PTPDC1	351	34	17763	4.46531	1	0.999282	90.6217
GOTERM_MF_FAT	GO:0008138~protein tyrosine/serine/threonine phosphatase activity	3	0.767263	0.160898	DUSP3, DUSP16, PTPDC1	252	38	13288	4.16291	1	0.932467	92.0429
INTERPRO	IPR000340:Dual specificity phosphatase, catalytic domain	3	0.767263	0.164885	DUSP3, DUSP16, PTPDC1	351	37	17763	4.10326	1	0.999417	93.5396
Annotation Cluster 22	Enrichment Score: 0.7917999984076937
Category	Term	Count	%	PValue	Genes	List Total	Pop Hits	Pop Total	Fold Enrichment	Bonferroni	Benjamini	FDR
SMART	SM00487:DEXDc	5	1.27877	0.127434	DDX39, DDX59, DHX16, RAD54L, RTEL1	172	103	9131	2.57705	1	0.970446	80.5454
INTERPRO	IPR014001:DEAD-like helicase, N-terminal	5	1.27877	0.145927	DDX39, DDX59, DHX16, RAD54L, RTEL1	351	103	17763	2.45664	1	0.998996	90.9119
SP_PIR_KEYWORDS	helicase	5	1.27877	0.226557	DDX39, DDX59, DHX16, RAD54L, RTEL1	363	120	17854	2.04936	1	0.774199	96.8098
Annotation Cluster 23	Enrichment Score: 0.7888268837074792
Category	Term	Count	%	PValue	Genes	List Total	Pop Hits	Pop Total	Fold Enrichment	Bonferroni	Benjamini	FDR
UP_SEQ_FEATURE	repeat:ARM 3	3	0.767263	0.149915	ARMCX3, KPNA6, KPNA1	356	31	16021	4.35511	1	0.999998	92.4054
UP_SEQ_FEATURE	repeat:ARM 2	3	0.767263	0.157689	ARMCX3, KPNA6, KPNA1	356	32	16021	4.21901	1	0.999997	93.4359
SMART	SM00185:ARM	3	0.767263	0.165293	ARMCX3, KPNA6, KPNA1	172	39	9131	4.08363	1	0.96982	88.5798
INTERPRO	IPR000225:Armadillo	3	0.767263	0.178975	ARMCX3, KPNA6, KPNA1	351	39	17763	3.89283	1	0.999348	95.0123
Annotation Cluster 24	Enrichment Score: 0.7822281473169166
Category	Term	Count	%	PValue	Genes	List Total	Pop Hits	Pop Total	Fold Enrichment	Bonferroni	Benjamini	FDR
SP_PIR_KEYWORDS	rrna processing	4	1.02302	0.117608	PA2G4, GAR1, EXOSC2, PES1	363	59	17854	3.33455	1	0.636083	81.3225
GOTERM_BP_FAT	GO:0006364~rRNA processing	4	1.02302	0.193035	PA2G4, GAR1, EXOSC2, PES1	279	74	13588	2.63257	1	0.931033	97.2222
GOTERM_BP_FAT	GO:0016072~rRNA metabolic process	4	1.02302	0.198264	PA2G4, GAR1, EXOSC2, PES1	279	75	13588	2.59747	1	0.933605	97.5081
Annotation Cluster 25	Enrichment Score: 0.762437936052208
Category	Term	Count	%	PValue	Genes	List Total	Pop Hits	Pop Total	Fold Enrichment	Bonferroni	Benjamini	FDR
GOTERM_BP_FAT	GO:0042981~regulation of apoptosis	16	4.09207	0.163123	BCL10, BCLAF1, CLU, SKP2, SOD1, GLI3, PNP, GCLM, LOC100233175, NRAS, BDNF, SH3GLB1, PSME3, DNAJC5, TEX261, HIP1	279	553	13588	1.40911	1	0.917739	94.8972
GOTERM_BP_FAT	GO:0043067~regulation of programmed cell death	16	4.09207	0.174656	BCL10, BCLAF1, CLU, SKP2, SOD1, GLI3, PNP, GCLM, LOC100233175, NRAS, BDNF, SH3GLB1, PSME3, DNAJC5, TEX261, HIP1	279	560	13588	1.3915	1	0.920669	95.9532
GOTERM_BP_FAT	GO:0010941~regulation of cell death	16	4.09207	0.181129	BCL10, BCLAF1, CLU, SKP2, SOD1, GLI3, PNP, GCLM, LOC100233175, NRAS, BDNF, SH3GLB1, PSME3, DNAJC5, TEX261, HIP1	279	563	13588	1.38409	1	0.92371	96.4521
Annotation Cluster 26	Enrichment Score: 0.7063711893927884
Category	Term	Count	%	PValue	Genes	List Total	Pop Hits	Pop Total	Fold Enrichment	Bonferroni	Benjamini	FDR
INTERPRO	IPR019954:Ubiquitin conserved site	3	0.767263	0.111061	UBQLN4, NEDD8, UBQLN1	351	29	17763	5.23519	1	0.998082	83.3019
SMART	SM00213:UBQ	3	0.767263	0.219717	UBQLN4, NEDD8, UBQLN1	172	47	9131	3.38855	1	0.978625	94.9182
INTERPRO	IPR000626:Ubiquitin	3	0.767263	0.236744	UBQLN4, NEDD8, UBQLN1	351	47	17763	3.23022	1	0.999415	98.355
INTERPRO	IPR019955:Ubiquitin supergroup	3	0.767263	0.258709	UBQLN4, NEDD8, UBQLN1	351	50	17763	3.03641	1	0.999051	98.9448
Annotation Cluster 27	Enrichment Score: 0.6917064031062461
Category	Term	Count	%	PValue	Genes	List Total	Pop Hits	Pop Total	Fold Enrichment	Bonferroni	Benjamini	FDR
GOTERM_BP_FAT	GO:0000077~DNA damage checkpoint	3	0.767263	0.124956	CDK1, CCND1, H2AFX	279	30	13588	4.87025	1	0.89001	89.2498
GOTERM_BP_FAT	GO:0031570~DNA integrity checkpoint	3	0.767263	0.145893	CDK1, CCND1, H2AFX	279	33	13588	4.4275	1	0.911863	92.8272
GOTERM_BP_FAT	GO:0000075~cell cycle checkpoint	3	0.767263	0.287988	CDK1, CCND1, H2AFX	279	52	13588	2.80976	1	0.969426	99.657
GOTERM_BP_FAT	GO:0042770~DNA damage response, signal transduction	3	0.767263	0.325843	CDK1, CCND1, H2AFX	279	57	13588	2.56329	1	0.976044	99.8623
Annotation Cluster 28	Enrichment Score: 0.6565285194997974
Category	Term	Count	%	PValue	Genes	List Total	Pop Hits	Pop Total	Fold Enrichment	Bonferroni	Benjamini	FDR
INTERPRO	IPR000387:Protein-tyrosine phosphatase	4	1.02302	0.199013	DUSP3, PTPRG, DUSP16, PTPDC1	351	78	17763	2.59522	1	0.999615	96.5742
INTERPRO	IPR000387:Dual-specific/protein-tyrosine phosphatase, conserved region	4	1.02302	0.219459	DUSP3, PTPRG, DUSP16, PTPDC1	351	82	17763	2.46863	1	0.999372	97.6878
INTERPRO	IPR016130:Protein-tyrosine phosphatase, active site	4	1.02302	0.245573	DUSP3, PTPRG, DUSP16, PTPDC1	351	87	17763	2.32675	1	0.999275	98.6217
Annotation Cluster 29	Enrichment Score: 0.5511624851813958
Category	Term	Count	%	PValue	Genes	List Total	Pop Hits	Pop Total	Fold Enrichment	Bonferroni	Benjamini	FDR
GOTERM_BP_FAT	GO:0030336~negative regulation of cell migration	3	0.767263	0.111445	CLIC4, TGFBR3, ABHD2	279	28	13588	5.21813	1	0.887393	86.1132
GOTERM_BP_FAT	GO:0040013~negative regulation of locomotion	3	0.767263	0.131852	CLIC4, TGFBR3, ABHD2	279	31	13588	4.71315	1	0.893938	90.5811
GOTERM_BP_FAT	GO:0051271~negative regulation of cell motion	3	0.767263	0.138833	CLIC4, TGFBR3, ABHD2	279	32	13588	4.56586	1	0.904452	91.7697
GOTERM_BP_FAT	GO:0030334~regulation of cell migration	3	0.767263	0.564647	CLIC4, TGFBR3, ABHD2	279	92	13588	1.58813	1	0.995375	99.9999
GOTERM_BP_FAT	GO:0051270~regulation of cell motion	3	0.767263	0.64693	CLIC4, TGFBR3, ABHD2	279	107	13588	1.36549	1	0.998055	100
GOTERM_BP_FAT	GO:0040012~regulation of locomotion	3	0.767263	0.661833	CLIC4, TGFBR3, ABHD2	279	110	13588	1.32825	1	0.998221	100
Annotation Cluster 30	Enrichment Score: 0.5506778183751524
Category	Term	Count	%	PValue	Genes	List Total	Pop Hits	Pop Total	Fold Enrichment	Bonferroni	Benjamini	FDR
INTERPRO	IPR013753:Ras	5	1.27877	0.216228	NRAS, RAB8B, RAB4A, RAB11A, RIT1	351	121	17763	2.09119	1	0.999475	97.538
INTERPRO	IPR001806:Ras GTPase	5	1.27877	0.254324	NRAS, RAB8B, RAB4A, RAB11A, RIT1	351	130	17763	1.94642	1	0.999309	98.8457
INTERPRO	IPR005225:Small GTP-binding protein	5	1.27877	0.405198	NRAS, RAB8B, RAB4A, RAB11A, RIT1	351	164	17763	1.54289	1	0.999936	99.9629
Annotation Cluster 31	Enrichment Score: 0.5343229834535419
Category	Term	Count	%	PValue	Genes	List Total	Pop Hits	Pop Total	Fold Enrichment	Bonferroni	Benjamini	FDR
GOTERM_BP_FAT	GO:0032869~cellular response to insulin stimulus	3	0.767263	0.219562	EIF4EBP2, LPIN1, AKT3	279	43	13588	3.39785	1	0.945325	98.4109
GOTERM_BP_FAT	GO:0032870~cellular response to hormone stimulus	3	0.767263	0.333358	EIF4EBP2, LPIN1, AKT3	279	58	13588	2.5191	1	0.976419	99.8858
GOTERM_BP_FAT	GO:0032868~response to insulin stimulus	3	0.767263	0.340849	EIF4EBP2, LPIN1, AKT3	279	59	13588	2.4764	1	0.97729	99.9055
Annotation Cluster 32	Enrichment Score: 0.519403057762157
Category	Term	Count	%	PValue	Genes	List Total	Pop Hits	Pop Total	Fold Enrichment	Bonferroni	Benjamini	FDR
SMART	SM00490:HELICc	4	1.02302	0.283253	DDX39, DDX59, DHX16, RAD54L	172	99	9131	2.14494	1	0.981141	98.1675
INTERPRO	IPR014021:Helicase, superfamily 1 and 2, ATP-binding	4	1.02302	0.309782	DDX39, DDX59, DHX16, RAD54L	351	99	17763	2.04472	1	0.9997	99.6435
INTERPRO	IPR001650:DNA/RNA helicase, C-terminal	4	1.02302	0.315181	DDX39, DDX59, DHX16, RAD54L	351	100	17763	2.02427	1	0.99968	99.6837
Annotation Cluster 33	Enrichment Score: 0.5103903934014853
Category	Term	Count	%	PValue	Genes	List Total	Pop Hits	Pop Total	Fold Enrichment	Bonferroni	Benjamini	FDR
PIR_SUPERFAMILY	PIRSF001710:Ras-related protein Rab	3	0.767263	0.15454	RAB8B, RAB4A, RAB11A	191	30	8136	4.25969	1	0.999998	88.4291
SMART	SM00175:RAB	3	0.767263	0.29628	RAB8B, RAB4A, RAB11A	172	58	9131	2.74589	1	0.979559	98.5298
INTERPRO	IPR003579:Ras small GTPase, Rab type	3	0.767263	0.317201	RAB8B, RAB4A, RAB11A	351	58	17763	2.6176	1	0.999624	99.6976
UP_SEQ_FEATURE	lipid moiety-binding region:S-geranylgeranyl cysteine	3	0.767263	0.625691	RAB8B, RAB4A, RAB11A	356	95	16021	1.42114	1	1	100
Annotation Cluster 34	Enrichment Score: 0.5101038233935886
Category	Term	Count	%	PValue	Genes	List Total	Pop Hits	Pop Total	Fold Enrichment	Bonferroni	Benjamini	FDR
GOTERM_CC_FAT	GO:0005764~lysosome	6	1.53453	0.277527	BCL10, GLA, PSAP, LGMN, SCARB2, TMEM55B	247	178	12504	1.70641	1	0.84291	98.6375
GOTERM_CC_FAT	GO:0000323~lytic vacuole	6	1.53453	0.280187	BCL10, GLA, PSAP, LGMN, SCARB2, TMEM55B	247	179	12504	1.69688	1	0.840307	98.7024
GOTERM_CC_FAT	GO:0005773~vacuole	6	1.53453	0.379259	BCL10, GLA, PSAP, LGMN, SCARB2, TMEM55B	247	204	12504	1.48893	1	0.887067	99.8166
Annotation Cluster 35	Enrichment Score: 0.46902876629434526
Category	Term	Count	%	PValue	Genes	List Total	Pop Hits	Pop Total	Fold Enrichment	Bonferroni	Benjamini	FDR
GOTERM_BP_FAT	GO:0002757~immune response-activating signal transduction	3	0.767263	0.257528	BCL10, RELA, NFKBIA	279	48	13588	3.04391	1	0.961171	99.3093
GOTERM_BP_FAT	GO:0002764~immune response-regulating signal transduction	3	0.767263	0.287988	BCL10, RELA, NFKBIA	279	52	13588	2.80976	1	0.969426	99.657
GOTERM_BP_FAT	GO:0002253~activation of immune response	3	0.767263	0.528099	BCL10, RELA, NFKBIA	279	86	13588	1.69892	1	0.994081	99.9996
Annotation Cluster 36	Enrichment Score: 0.46504045305396746
Category	Term	Count	%	PValue	Genes	List Total	Pop Hits	Pop Total	Fold Enrichment	Bonferroni	Benjamini	FDR
GOTERM_BP_FAT	GO:0001841~neural tube formation	3	0.767263	0.280379	BCL10, PTCH1, IFT52	279	51	13588	2.86485	1	0.968128	99.5903
GOTERM_BP_FAT	GO:0001838~embryonic epithelial tube formation	3	0.767263	0.303176	BCL10, PTCH1, IFT52	279	54	13588	2.70569	1	0.971818	99.7607
GOTERM_BP_FAT	GO:0035148~tube lumen formation	3	0.767263	0.340849	BCL10, PTCH1, IFT52	279	59	13588	2.4764	1	0.97729	99.9055
GOTERM_BP_FAT	GO:0016331~morphogenesis of embryonic epithelium	3	0.767263	0.476252	BCL10, PTCH1, IFT52	279	78	13588	1.87317	1	0.991521	99.998
Annotation Cluster 37	Enrichment Score: 0.45833101427312756
Category	Term	Count	%	PValue	Genes	List Total	Pop Hits	Pop Total	Fold Enrichment	Bonferroni	Benjamini	FDR
GOTERM_BP_FAT	GO:0060562~epithelial tube morphogenesis	5	1.27877	0.192619	BCL10, CD44, PTCH1, IFT52, GLI3	279	111	13588	2.19381	1	0.932054	97.1982
GOTERM_BP_FAT	GO:0035239~tube morphogenesis	5	1.27877	0.464821	BCL10, CD44, PTCH1, IFT52, GLI3	279	171	13588	1.42405	1	0.990897	99.9971
GOTERM_BP_FAT	GO:0002009~morphogenesis of an epithelium	5	1.27877	0.471001	BCL10, CD44, PTCH1, IFT52, GLI3	279	173	13588	1.40759	1	0.991073	99.9976
Annotation Cluster 38	Enrichment Score: 0.44808140703917426
Category	Term	Count	%	PValue	Genes	List Total	Pop Hits	Pop Total	Fold Enrichment	Bonferroni	Benjamini	FDR
GOTERM_BP_FAT	GO:0045859~regulation of protein kinase activity	6	1.53453	0.330713	APP, DUSP16, SOD1, APLP2, VLDLR, CDC25B	279	186	13588	1.57105	1	0.976071	99.878
GOTERM_BP_FAT	GO:0043549~regulation of kinase activity	6	1.53453	0.357272	APP, DUSP16, SOD1, APLP2, VLDLR, CDC25B	279	192	13588	1.52195	1	0.979339	99.938
GOTERM_BP_FAT	GO:0051338~regulation of transferase activity	6	1.53453	0.383095	APP, DUSP16, SOD1, APLP2, VLDLR, CDC25B	279	199	13588	1.46842	1	0.981574	99.9687
Annotation Cluster 39	Enrichment Score: 0.44548006665764944
Category	Term	Count	%	PValue	Genes	List Total	Pop Hits	Pop Total	Fold Enrichment	Bonferroni	Benjamini	FDR
SP_PIR_KEYWORDS	leucine-rich repeat	8	2.04604	0.324663	CEP72, LRRC8A, PPP1R7, KDM2A, LRRC59, SKP2, FBXL4, TPBG	363	275	17854	1.43082	1	0.852344	99.4825
UP_SEQ_FEATURE	repeat:LRR 1	8	2.04604	0.376759	CEP72, LRRC8A, PPP1R7, KDM2A, LRRC59, SKP2, FBXL4, TPBG	356	266	16021	1.35347	1	1	99.9449
UP_SEQ_FEATURE	repeat:LRR 2	8	2.04604	0.376759	CEP72, LRRC8A, PPP1R7, KDM2A, LRRC59, SKP2, FBXL4, TPBG	356	266	16021	1.35347	1	1	99.9449
Annotation Cluster 40	Enrichment Score: 0.4239779153668567
Category	Term	Count	%	PValue	Genes	List Total	Pop Hits	Pop Total	Fold Enrichment	Bonferroni	Benjamini	FDR
KEGG_PATHWAY	mmu05213:Endometrial cancer	3	0.767263	0.340449	NRAS, CCND1, AKT3	134	52	5738	2.47044	1	0.857327	99.2198
KEGG_PATHWAY	mmu05223:Non-small cell lung cancer	3	0.767263	0.357397	NRAS, CCND1, AKT3	134	54	5738	2.37894	1	0.864346	99.4241
KEGG_PATHWAY	mmu05214:Glioma	3	0.767263	0.439404	NRAS, CCND1, AKT3	134	64	5738	2.00723	1	0.899488	99.8828
Annotation Cluster 41	Enrichment Score: 0.42355729523575397
Category	Term	Count	%	PValue	Genes	List Total	Pop Hits	Pop Total	Fold Enrichment	Bonferroni	Benjamini	FDR
GOTERM_BP_FAT	GO:0030005~cellular di-, tri-valent inorganic cation homeostasis	5	1.27877	0.294171	ANXA7, APP, SOD1, FTH1, APLP2	279	134	13588	1.81726	1	0.970725	99.7035
GOTERM_BP_FAT	GO:0055066~di-, tri-valent inorganic cation homeostasis	5	1.27877	0.349785	ANXA7, APP, SOD1, FTH1, APLP2	279	146	13588	1.66789	1	0.978555	99.9248
GOTERM_BP_FAT	GO:0030003~cellular cation homeostasis	5	1.27877	0.377711	ANXA7, APP, SOD1, FTH1, APLP2	279	152	13588	1.60206	1	0.981803	99.9639
GOTERM_BP_FAT	GO:0055080~cation homeostasis	5	1.27877	0.520248	ANXA7, APP, SOD1, FTH1, APLP2	279	184	13588	1.32344	1	0.9938	99.9995
Annotation Cluster 42	Enrichment Score: 0.4189442333732772
Category	Term	Count	%	PValue	Genes	List Total	Pop Hits	Pop Total	Fold Enrichment	Bonferroni	Benjamini	FDR
GOTERM_BP_FAT	GO:0050880~regulation of blood vessel size	3	0.767263	0.257528	SOD1, GCLM, TES	279	48	13588	3.04391	1	0.961171	99.3093
GOTERM_BP_FAT	GO:0035150~regulation of tube size	3	0.767263	0.257528	SOD1, GCLM, TES	279	48	13588	3.04391	1	0.961171	99.3093
GOTERM_BP_FAT	GO:0003018~vascular process in circulatory system	3	0.767263	0.272764	SOD1, GCLM, TES	279	50	13588	2.92215	1	0.966756	99.5115
GOTERM_BP_FAT	GO:0008015~blood circulation	3	0.767263	0.666687	SOD1, GCLM, TES	279	111	13588	1.31628	1	0.998286	100
GOTERM_BP_FAT	GO:0003013~circulatory system process	3	0.767263	0.666687	SOD1, GCLM, TES	279	111	13588	1.31628	1	0.998286	100
Annotation Cluster 43	Enrichment Score: 0.4118509806867361
Category	Term	Count	%	PValue	Genes	List Total	Pop Hits	Pop Total	Fold Enrichment	Bonferroni	Benjamini	FDR
SMART	SM00326:SH3	6	1.53453	0.362088	SNX9, OSTF1, CRKL, PACSIN2, SH3GLB1, ARHGEF16	172	211	9131	1.50959	1	0.990394	99.5478
SP_PIR_KEYWORDS	sh3 domain	6	1.53453	0.398213	SNX9, OSTF1, CRKL, PACSIN2, SH3GLB1, ARHGEF16	363	204	17854	1.44661	1	0.87492	99.8898
INTERPRO	IPR001452:Src homology-3 domain	6	1.53453	0.403197	SNX9, OSTF1, CRKL, PACSIN2, SH3GLB1, ARHGEF16	351	211	17763	1.43906	1	0.999947	99.9609
Annotation Cluster 44	Enrichment Score: 0.3486296268342772
Category	Term	Count	%	PValue	Genes	List Total	Pop Hits	Pop Total	Fold Enrichment	Bonferroni	Benjamini	FDR
UP_SEQ_FEATURE	domain:F-box	3	0.767263	0.431596	KDM2A, SKP2, FBXL4	356	66	16021	2.04558	1	1	99.9872
SMART	SM00256:FBOX	3	0.767263	0.44386	KDM2A, SKP2, FBXL4	172	80	9131	1.99077	1	0.99525	99.9129
INTERPRO	IPR001810:Cyclin-like F-box	3	0.767263	0.469665	KDM2A, SKP2, FBXL4	351	80	17763	1.89776	1	0.999978	99.9935
Annotation Cluster 45	Enrichment Score: 0.34309124017833204
Category	Term	Count	%	PValue	Genes	List Total	Pop Hits	Pop Total	Fold Enrichment	Bonferroni	Benjamini	FDR
GOTERM_BP_FAT	GO:0006606~protein import into nucleus	3	0.767263	0.318306	NFKBIA, KPNA6, KPNA1	279	56	13588	2.60906	1	0.974537	99.8342
GOTERM_BP_FAT	GO:0051170~nuclear import	3	0.767263	0.333358	NFKBIA, KPNA6, KPNA1	279	58	13588	2.5191	1	0.976419	99.8858
GOTERM_BP_FAT	GO:0034504~protein localization in nucleus	3	0.767263	0.35575	NFKBIA, KPNA6, KPNA1	279	61	13588	2.39521	1	0.979358	99.9355
GOTERM_BP_FAT	GO:0017038~protein import	3	0.767263	0.50261	NFKBIA, KPNA6, KPNA1	279	82	13588	1.7818	1	0.993019	99.9991
GOTERM_BP_FAT	GO:0006913~nucleocytoplasmic transport	3	0.767263	0.587863	NFKBIA, KPNA6, KPNA1	279	96	13588	1.52195	1	0.996599	100
GOTERM_BP_FAT	GO:0033365~protein localization in organelle	3	0.767263	0.593522	NFKBIA, KPNA6, KPNA1	279	97	13588	1.50626	1	0.996814	100
GOTERM_BP_FAT	GO:0051169~nuclear transport	3	0.767263	0.599124	NFKBIA, KPNA6, KPNA1	279	98	13588	1.49089	1	0.996944	100
Annotation Cluster 46	Enrichment Score: 0.3134061375518781
Category	Term	Count	%	PValue	Genes	List Total	Pop Hits	Pop Total	Fold Enrichment	Bonferroni	Benjamini	FDR
UP_SEQ_FEATURE	nucleotide phosphate-binding region:GTP	8	2.04604	0.406026	NRAS, RAB8B, ATL1, RAB4A, AK3, RAB11A, RIT1, MX2	356	274	16021	1.31395	1	1	99.9743
SP_PIR_KEYWORDS	gtp-binding	8	2.04604	0.449662	NRAS, RAB8B, ATL1, RAB4A, AK3, RAB11A, RIT1, MX2	363	313	17854	1.25711	1	0.89892	99.9667
GOTERM_MF_FAT	GO:0005525~GTP binding	8	2.04604	0.505178	NRAS, RAB8B, ATL1, RAB4A, AK3, RAB11A, RIT1, MX2	252	354	13288	1.19164	1	0.994313	99.9961
GOTERM_MF_FAT	GO:0032561~guanyl ribonucleotide binding	8	2.04604	0.542054	NRAS, RAB8B, ATL1, RAB4A, AK3, RAB11A, RIT1, MX2	252	363	13288	1.1621	1	0.995911	99.9987
GOTERM_MF_FAT	GO:0019001~guanyl nucleotide binding	8	2.04604	0.542054	NRAS, RAB8B, ATL1, RAB4A, AK3, RAB11A, RIT1, MX2	252	363	13288	1.1621	1	0.995911	99.9987
Annotation Cluster 47	Enrichment Score: 0.30946080512604845
Category	Term	Count	%	PValue	Genes	List Total	Pop Hits	Pop Total	Fold Enrichment	Bonferroni	Benjamini	FDR
GOTERM_BP_FAT	GO:0006334~nucleosome assembly	3	0.767263	0.442147	CENPA, H2AFX, MCM2	279	73	13588	2.00147	1	0.988585	99.9942
GOTERM_BP_FAT	GO:0031497~chromatin assembly	3	0.767263	0.455938	CENPA, H2AFX, MCM2	279	75	13588	1.9481	1	0.990143	99.9962
GOTERM_BP_FAT	GO:0065004~protein-DNA complex assembly	3	0.767263	0.46276	CENPA, H2AFX, MCM2	279	76	13588	1.92247	1	0.990838	99.9969
GOTERM_BP_FAT	GO:0034728~nucleosome organization	3	0.767263	0.46276	CENPA, H2AFX, MCM2	279	76	13588	1.92247	1	0.990838	99.9969
GOTERM_BP_FAT	GO:0006333~chromatin assembly or disassembly	3	0.767263	0.656922	CENPA, H2AFX, MCM2	279	109	13588	1.34044	1	0.998154	100
Annotation Cluster 48	Enrichment Score: 0.30776176402710453
Category	Term	Count	%	PValue	Genes	List Total	Pop Hits	Pop Total	Fold Enrichment	Bonferroni	Benjamini	FDR
GOTERM_BP_FAT	GO:0007224~smoothened signaling pathway	3	0.767263	0.111445	PTCH1, IFT52, GLI3	279	28	13588	5.21813	1	0.887393	86.1132
GOTERM_BP_FAT	GO:0009953~dorsal/ventral pattern formation	3	0.767263	0.37787	PTCH1, IFT52, GLI3	279	64	13588	2.28293	1	0.981448	99.964
GOTERM_BP_FAT	GO:0035113~embryonic appendage morphogenesis	3	0.767263	0.593522	PTCH1, IFT52, GLI3	279	97	13588	1.50626	1	0.996814	100
GOTERM_BP_FAT	GO:0030326~embryonic limb morphogenesis	3	0.767263	0.593522	PTCH1, IFT52, GLI3	279	97	13588	1.50626	1	0.996814	100
GOTERM_BP_FAT	GO:0035108~limb morphogenesis	3	0.767263	0.685545	PTCH1, IFT52, GLI3	279	115	13588	1.2705	1	0.998586	100
GOTERM_BP_FAT	GO:0035107~appendage morphogenesis	3	0.767263	0.685545	PTCH1, IFT52, GLI3	279	115	13588	1.2705	1	0.998586	100
GOTERM_BP_FAT	GO:0048736~appendage development	3	0.767263	0.703523	PTCH1, IFT52, GLI3	279	119	13588	1.22779	1	0.998856	100
GOTERM_BP_FAT	GO:0060173~limb development	3	0.767263	0.703523	PTCH1, IFT52, GLI3	279	119	13588	1.22779	1	0.998856	100
Annotation Cluster 49	Enrichment Score: 0.2947551844737591
Category	Term	Count	%	PValue	Genes	List Total	Pop Hits	Pop Total	Fold Enrichment	Bonferroni	Benjamini	FDR
INTERPRO	IPR013091:EGF calcium-binding	3	0.767263	0.395609	THBD, HEG1, VLDLR	351	69	17763	2.2003	1	0.999948	99.9527
SMART	SM00179:EGF_CA	3	0.767263	0.511196	THBD, HEG1, VLDLR	172	91	9131	1.75013	1	0.997089	99.9815
INTERPRO	IPR001881:EGF-like calcium-binding	3	0.767263	0.538048	THBD, HEG1, VLDLR	351	91	17763	1.66836	1	0.99999	99.9992
INTERPRO	IPR000152:EGF-type aspartate/asparagine hydroxylation conserved site	3	0.767263	0.555617	THBD, HEG1, VLDLR	351	94	17763	1.61511	1	0.999991	99.9996
INTERPRO	IPR018097:EGF-like calcium-binding, conserved site	3	0.767263	0.555617	THBD, HEG1, VLDLR	351	94	17763	1.61511	1	0.999991	99.9996
Annotation Cluster 50	Enrichment Score: 0.29299923307080133
Category	Term	Count	%	PValue	Genes	List Total	Pop Hits	Pop Total	Fold Enrichment	Bonferroni	Benjamini	FDR
INTERPRO	IPR019787:Zinc finger, PHD-finger	3	0.767263	0.47613	UBR7, KDM2A, MLLT6	351	81	17763	1.87433	1	0.999971	99.9946
SMART	SM00249:PHD	3	0.767263	0.511196	UBR7, KDM2A, MLLT6	172	91	9131	1.75013	1	0.997089	99.9815
INTERPRO	IPR019786:Zinc finger, PHD-type, conserved site	3	0.767263	0.51389	UBR7, KDM2A, MLLT6	351	87	17763	1.74506	1	0.999982	99.9983
INTERPRO	IPR001965:Zinc finger, PHD-type	3	0.767263	0.538048	UBR7, KDM2A, MLLT6	351	91	17763	1.66836	1	0.99999	99.9992
Annotation Cluster 51	Enrichment Score: 0.2610994859522209
Category	Term	Count	%	PValue	Genes	List Total	Pop Hits	Pop Total	Fold Enrichment	Bonferroni	Benjamini	FDR
GOTERM_CC_FAT	GO:0030659~cytoplasmic vesicle membrane	3	0.767263	0.513292	TMED10, HIP1, TES	247	87	12504	1.74564	1	0.952357	99.9926
GOTERM_CC_FAT	GO:0044433~cytoplasmic vesicle part	3	0.767263	0.560811	TMED10, HIP1, TES	247	95	12504	1.59864	1	0.964102	99.9981
GOTERM_CC_FAT	GO:0012506~vesicle membrane	3	0.767263	0.572163	TMED10, HIP1, TES	247	97	12504	1.56567	1	0.966086	99.9987
Annotation Cluster 52	Enrichment Score: 0.24286178881556633
Category	Term	Count	%	PValue	Genes	List Total	Pop Hits	Pop Total	Fold Enrichment	Bonferroni	Benjamini	FDR
GOTERM_MF_FAT	GO:0042626~ATPase activity, coupled to transmembrane movement of substances	3	0.767263	0.549902	ATP10A, ABCC3, ABCC5	252	97	13288	1.63083	1	0.995786	99.999
GOTERM_MF_FAT	GO:0016820~hydrolase activity, acting on acid anhydrides, catalyzing transmembrane movement of substances	3	0.767263	0.549902	ATP10A, ABCC3, ABCC5	252	97	13288	1.63083	1	0.995786	99.999
GOTERM_MF_FAT	GO:0043492~ATPase activity, coupled to movement of substances	3	0.767263	0.549902	ATP10A, ABCC3, ABCC5	252	97	13288	1.63083	1	0.995786	99.999
GOTERM_MF_FAT	GO:0015405~P-P-bond-hydrolysis-driven transmembrane transporter activity	3	0.767263	0.603391	ATP10A, ABCC3, ABCC5	252	107	13288	1.47842	1	0.997549	99.9998
GOTERM_MF_FAT	GO:0015399~primary active transmembrane transporter activity	3	0.767263	0.608468	ATP10A, ABCC3, ABCC5	252	108	13288	1.46473	1	0.997565	99.9999
Annotation Cluster 53	Enrichment Score: 0.24111670094444052
Category	Term	Count	%	PValue	Genes	List Total	Pop Hits	Pop Total	Fold Enrichment	Bonferroni	Benjamini	FDR
GOTERM_BP_FAT	GO:0048812~neuron projection morphogenesis	5	1.27877	0.484109	BDNF, APP, ATL1, CLU, GLI3	279	176	13588	1.38359	1	0.991701	99.9984
GOTERM_BP_FAT	GO:0048858~cell projection morphogenesis	5	1.27877	0.595828	BDNF, APP, ATL1, CLU, GLI3	279	202	13588	1.20551	1	0.996855	100
GOTERM_BP_FAT	GO:0031175~neuron projection development	5	1.27877	0.65552	BDNF, APP, ATL1, CLU, GLI3	279	218	13588	1.11703	1	0.998153	100
Annotation Cluster 54	Enrichment Score: 0.2384769666967492
Category	Term	Count	%	PValue	Genes	List Total	Pop Hits	Pop Total	Fold Enrichment	Bonferroni	Benjamini	FDR
SMART	SM00181:EGF	5	1.27877	0.531358	TMEFF2, THBD, ADAM23, HEG1, VLDLR	172	203	9131	1.30757	1	0.997188	99.9889
INTERPRO	IPR000742:EGF-like, type 3	5	1.27877	0.554952	TMEFF2, THBD, ADAM23, HEG1, VLDLR	351	199	17763	1.27153	1	0.999993	99.9995
INTERPRO	IPR006210:EGF-like	5	1.27877	0.569565	TMEFF2, THBD, ADAM23, HEG1, VLDLR	351	203	17763	1.24647	1	0.999986	99.9997
SP_PIR_KEYWORDS	egf-like domain	5	1.27877	0.662073	TMEFF2, THBD, ADAM23, HEG1, VLDLR	363	222	17854	1.10776	1	0.968867	100
Annotation Cluster 55	Enrichment Score: 0.22788019669887355
Category	Term	Count	%	PValue	Genes	List Total	Pop Hits	Pop Total	Fold Enrichment	Bonferroni	Benjamini	FDR
SMART	SM00360:RRM	5	1.27877	0.564718	EIF4B, PABPN1, CELF1, RBMXRT, RBM17	172	212	9131	1.25206	1	0.997843	99.9954
INTERPRO	IPR000504:RNA recognition motif, RNP-1	5	1.27877	0.603858	EIF4B, PABPN1, CELF1, RBMXRT, RBM17	351	212	17763	1.19356	1	0.999994	99.9999
INTERPRO	IPR012677:Nucleotide-binding, alpha-beta plait	5	1.27877	0.607565	EIF4B, PABPN1, CELF1, RBMXRT, RBM17	351	213	17763	1.18795	1	0.999994	99.9999
Annotation Cluster 56	Enrichment Score: 0.20857711885492491
Category	Term	Count	%	PValue	Genes	List Total	Pop Hits	Pop Total	Fold Enrichment	Bonferroni	Benjamini	FDR
INTERPRO	IPR013069:BTB/POZ	4	1.02302	0.463637	KLHL5, NACC1, BTBD1, ENC1	351	128	17763	1.58146	1	0.999979	99.9923
SMART	SM00225:BTB	4	1.02302	0.659799	KLHL5, NACC1, BTBD1, ENC1	172	180	9131	1.17972	1	0.999498	99.9998
INTERPRO	IPR011333:BTB/POZ fold	4	1.02302	0.691912	KLHL5, NACC1, BTBD1, ENC1	351	180	17763	1.1246	1	0.999999	100
INTERPRO	IPR000210:BTB/POZ-like	4	1.02302	0.691912	KLHL5, NACC1, BTBD1, ENC1	351	180	17763	1.1246	1	0.999999	100
Annotation Cluster 57	Enrichment Score: 0.20358815323596957
Category	Term	Count	%	PValue	Genes	List Total	Pop Hits	Pop Total	Fold Enrichment	Bonferroni	Benjamini	FDR
KEGG_PATHWAY	mmu05211:Renal cell carcinoma	3	0.767263	0.485843	NRAS, CRKL, AKT3	134	70	5738	1.83518	1	0.917078	99.9572
KEGG_PATHWAY	mmu04012:ErbB signaling pathway	3	0.767263	0.603717	NRAS, CRKL, AKT3	134	87	5738	1.47658	1	0.951753	99.9979
KEGG_PATHWAY	mmu04910:Insulin signaling pathway	3	0.767263	0.835422	NRAS, CRKL, AKT3	134	138	5738	0.930889	1	0.994134	100
Annotation Cluster 58	Enrichment Score: 0.18005105850428682
Category	Term	Count	%	PValue	Genes	List Total	Pop Hits	Pop Total	Fold Enrichment	Bonferroni	Benjamini	FDR
GOTERM_BP_FAT	GO:0006873~cellular ion homeostasis	6	1.53453	0.621345	ANXA7, APP, SOD1, GCLM, FTH1, APLP2	279	261	13588	1.1196	1	0.997537	100
GOTERM_BP_FAT	GO:0055082~cellular chemical homeostasis	6	1.53453	0.644543	ANXA7, APP, SOD1, GCLM, FTH1, APLP2	279	268	13588	1.09035	1	0.998023	100
GOTERM_BP_FAT	GO:0050801~ion homeostasis	6	1.53453	0.719884	ANXA7, APP, SOD1, GCLM, FTH1, APLP2	279	293	13588	0.997321	1	0.999123	100
Annotation Cluster 59	Enrichment Score: 0.1691718946218708
Category	Term	Count	%	PValue	Genes	List Total	Pop Hits	Pop Total	Fold Enrichment	Bonferroni	Benjamini	FDR
GOTERM_BP_FAT	GO:0050778~positive regulation of immune response	4	1.02302	0.52922	BCL10, RELA, NFKBIA, PNP	279	136	13588	1.43243	1	0.993912	99.9997
GOTERM_BP_FAT	GO:0048584~positive regulation of response to stimulus	4	1.02302	0.736973	BCL10, RELA, NFKBIA, PNP	279	186	13588	1.04737	1	0.999261	100
GOTERM_BP_FAT	GO:0002684~positive regulation of immune system process	4	1.02302	0.796886	BCL10, RELA, NFKBIA, PNP	279	206	13588	0.94568	1	0.999665	100
Annotation Cluster 60	Enrichment Score: 0.161924917059532
Category	Term	Count	%	PValue	Genes	List Total	Pop Hits	Pop Total	Fold Enrichment	Bonferroni	Benjamini	FDR
GOTERM_BP_FAT	GO:0030324~lung development	3	0.767263	0.666687	FGF18, GLI3, TES	279	111	13588	1.31628	1	0.998286	100
GOTERM_BP_FAT	GO:0030323~respiratory tube development	3	0.767263	0.676228	FGF18, GLI3, TES	279	113	13588	1.29299	1	0.998444	100
GOTERM_BP_FAT	GO:0060541~respiratory system development	3	0.767263	0.724787	FGF18, GLI3, TES	279	124	13588	1.17829	1	0.999164	100
Annotation Cluster 61	Enrichment Score: 0.15463080250484018
Category	Term	Count	%	PValue	Genes	List Total	Pop Hits	Pop Total	Fold Enrichment	Bonferroni	Benjamini	FDR
INTERPRO	IPR008271:Serine/threonine protein kinase, active site	8	2.04604	0.567345	CSNK2A2, CDC7, CDK1, TAOK3, GRK6, MARK1, CDK2, AKT3	351	360	17763	1.1246	1	0.999988	99.9997
INTERPRO	IPR017442:Serine/threonine protein kinase-related	8	2.04604	0.607688	CSNK2A2, CDC7, CDK1, TAOK3, GRK6, MARK1, CDK2, AKT3	351	374	17763	1.0825	1	0.999992	99.9999
INTERPRO	IPR017441:Protein kinase, ATP binding site	8	2.04604	0.817288	CSNK2A2, CDC7, CDK1, TAOK3, GRK6, MARK1, CDK2, AKT3	351	467	17763	0.866927	1	1	100
INTERPRO	IPR000719:Protein kinase, core	8	2.04604	0.854228	CSNK2A2, CDC7, CDK1, TAOK3, GRK6, MARK1, CDK2, AKT3	351	491	17763	0.824551	1	1	100
Annotation Cluster 62	Enrichment Score: 0.14202992779073342
Category	Term	Count	%	PValue	Genes	List Total	Pop Hits	Pop Total	Fold Enrichment	Bonferroni	Benjamini	FDR
UP_SEQ_FEATURE	domain:EF-hand 3	3	0.767263	0.545512	SRI, PLCD3, CETN3	356	82	16021	1.64644	1	1	99.9996
UP_SEQ_FEATURE	calcium-binding region:2	3	0.767263	0.704091	SRI, PLCD3, CETN3	356	110	16021	1.22735	1	1	100
UP_SEQ_FEATURE	calcium-binding region:1	3	0.767263	0.74841	SRI, PLCD3, CETN3	356	120	16021	1.12507	1	1	100
INTERPRO	IPR011992:EF-Hand type	3	0.767263	0.940388	SRI, PLCD3, CETN3	351	227	17763	0.668813	1	1	100
Annotation Cluster 63	Enrichment Score: 0.12838494147551696
Category	Term	Count	%	PValue	Genes	List Total	Pop Hits	Pop Total	Fold Enrichment	Bonferroni	Benjamini	FDR
GOTERM_MF_FAT	GO:0030955~potassium ion binding	3	0.767263	0.656541	GMPR2, MAT2A, IMPDH2	252	118	13288	1.3406	1	0.998756	100
SP_PIR_KEYWORDS	potassium	3	0.767263	0.694044	GMPR2, MAT2A, IMPDH2	363	118	17854	1.25046	1	0.975524	100
GOTERM_MF_FAT	GO:0031420~alkali metal ion binding	3	0.767263	0.904057	GMPR2, MAT2A, IMPDH2	252	206	13288	0.767915	1	0.999996	100
Annotation Cluster 64	Enrichment Score: 0.12690404925516277
Category	Term	Count	%	PValue	Genes	List Total	Pop Hits	Pop Total	Fold Enrichment	Bonferroni	Benjamini	FDR
GOTERM_BP_FAT	GO:0045860~positive regulation of protein kinase activity	3	0.767263	0.724787	SOD1, VLDLR, CDC25B	279	124	13588	1.17829	1	0.999164	100
GOTERM_BP_FAT	GO:0033674~positive regulation of kinase activity	3	0.767263	0.748593	SOD1, VLDLR, CDC25B	279	130	13588	1.1239	1	0.999359	100
GOTERM_BP_FAT	GO:0051347~positive regulation of transferase activity	3	0.767263	0.767064	SOD1, VLDLR, CDC25B	279	135	13588	1.08228	1	0.999436	100
Annotation Cluster 65	Enrichment Score: 0.12135263397038872
Category	Term	Count	%	PValue	Genes	List Total	Pop Hits	Pop Total	Fold Enrichment	Bonferroni	Benjamini	FDR
GOTERM_BP_FAT	GO:0043065~positive regulation of apoptosis	5	1.27877	0.7507	BCL10, BCLAF1, SH3GLB1, SKP2, TEX261	279	248	13588	0.981905	1	0.999372	100
GOTERM_BP_FAT	GO:0043068~positive regulation of programmed cell death	5	1.27877	0.756264	BCL10, BCLAF1, SH3GLB1, SKP2, TEX261	279	250	13588	0.97405	1	0.999414	100
GOTERM_BP_FAT	GO:0010942~positive regulation of cell death	5	1.27877	0.761732	BCL10, BCLAF1, SH3GLB1, SKP2, TEX261	279	252	13588	0.96632	1	0.999425	100
Annotation Cluster 66	Enrichment Score: 0.09884236419785168
Category	Term	Count	%	PValue	Genes	List Total	Pop Hits	Pop Total	Fold Enrichment	Bonferroni	Benjamini	FDR
SMART	SM00054:EFh	3	0.767263	0.731144	SRI, CETN3, FSTL1	172	137	9131	1.16249	1	0.999857	100
INTERPRO	IPR002048:Calcium-binding EF-hand	3	0.767263	0.755485	SRI, CETN3, FSTL1	351	137	17763	1.10818	1	1	100
INTERPRO	IPR018249:EF-HAND 2	3	0.767263	0.914627	SRI, CETN3, FSTL1	351	205	17763	0.740588	1	1	100
Annotation Cluster 67	Enrichment Score: 0.07022845507468363
Category	Term	Count	%	PValue	Genes	List Total	Pop Hits	Pop Total	Fold Enrichment	Bonferroni	Benjamini	FDR
UP_SEQ_FEATURE	repeat:WD 6	4	1.02302	0.696025	RBBP5, WDR26, STRAP, CIRH1A	356	161	16021	1.11808	1	1	100
UP_SEQ_FEATURE	repeat:WD 5	4	1.02302	0.828629	RBBP5, WDR26, STRAP, CIRH1A	356	202	16021	0.891145	1	1	100
UP_SEQ_FEATURE	repeat:WD 4	4	1.02302	0.865052	RBBP5, WDR26, STRAP, CIRH1A	356	218	16021	0.82574	1	1	100
UP_SEQ_FEATURE	repeat:WD 3	4	1.02302	0.889458	RBBP5, WDR26, STRAP, CIRH1A	356	231	16021	0.779269	1	1	100
UP_SEQ_FEATURE	repeat:WD 1	4	1.02302	0.896132	RBBP5, WDR26, STRAP, CIRH1A	356	235	16021	0.766005	1	1	100
UP_SEQ_FEATURE	repeat:WD 2	4	1.02302	0.896132	RBBP5, WDR26, STRAP, CIRH1A	356	235	16021	0.766005	1	1	100
SP_PIR_KEYWORDS	wd repeat	4	1.02302	0.9047	RBBP5, WDR26, STRAP, CIRH1A	363	263	17854	0.748054	1	0.998118	100
Annotation Cluster 68	Enrichment Score: 0.029774535322565708
Category	Term	Count	%	PValue	Genes	List Total	Pop Hits	Pop Total	Fold Enrichment	Bonferroni	Benjamini	FDR
GOTERM_BP_FAT	GO:0010557~positive regulation of macromolecule biosynthetic process	8	2.04604	0.921048	BCL10, APP, RELA, LOC674691, PHF5A, GLI3, CDK2, SERP1	279	530	13588	0.735132	1	0.999993	100
GOTERM_BP_FAT	GO:0031328~positive regulation of cellular biosynthetic process	8	2.04604	0.938428	BCL10, APP, RELA, LOC674691, PHF5A, GLI3, CDK2, SERP1	279	552	13588	0.705833	1	0.999997	100
GOTERM_BP_FAT	GO:0009891~positive regulation of biosynthetic process	8	2.04604	0.941875	BCL10, APP, RELA, LOC674691, PHF5A, GLI3, CDK2, SERP1	279	557	13588	0.699497	1	0.999998	100
Annotation Cluster 69	Enrichment Score: 0.01774039095364167
Category	Term	Count	%	PValue	Genes	List Total	Pop Hits	Pop Total	Fold Enrichment	Bonferroni	Benjamini	FDR
INTERPRO	IPR017986:WD40 repeat, region	3	0.767263	0.941364	WDR26, STRAP, CIRH1A	351	228	17763	0.665879	1	1	100
INTERPRO	IPR019781:WD40 repeat, subgroup	3	0.767263	0.947779	WDR26, STRAP, CIRH1A	351	235	17763	0.646045	1	1	100
SMART	SM00320:WD40	3	0.767263	0.957617	WDR26, STRAP, CIRH1A	172	259	9131	0.61491	1	1	100
INTERPRO	IPR019775:WD40 repeat, conserved site	3	0.767263	0.964474	WDR26, STRAP, CIRH1A	351	258	17763	0.588452	1	1	100
INTERPRO	IPR001680:WD40 repeat	3	0.767263	0.96507	WDR26, STRAP, CIRH1A	351	259	17763	0.58618	1	1	100
INTERPRO	IPR015943:WD40/YVTN repeat-like	3	0.767263	0.984128	WDR26, STRAP, CIRH1A	351	305	17763	0.497772	1	1	100
